# Supplementary material for: Effect of Granzyme K, FasL and Interferon-γ Expression in Placentas with Preeclampsia
Source: Biomedicines. 2024 Apr 11;12(4):842. doi: 10.3390/biomedicines12040842 (PMC11048069; doi:10.3390/biomedicines12040842)
Supplement: Supplementary file 1 [file biomedicines-12-00842-s001.zip]

Archive with 1 entries (1 files):
- biomedicines-2923135-Supplementary.pdf
